# Supplementary material for: Transcriptomic analysis reveals the impact of concurrent, resistance, and endurance training on skeletal muscle
Source: PLoS One. 2026 Feb 4;21(2):e0340309. doi: 10.1371/journal.pone.0340309 (PMC12871994; doi:10.1371/journal.pone.0340309)
Supplement: S1 Table — (XLSX) [file pone.0340309.s001.xlsx]

## Sheet: 12wk exercise Program
Overview of 12-week resistance training program. Abbreviations: 1RM, 1-repetition maximum; RPE, rating of perceived exertion; BB, barbell; DB, dumbbell; RDL, Romanian deadlift; SL, straight-legged; CG, close grip; WG, wide grip; DXA, dual-energy X-ray absorptiometry.
	Session
	1			2			3
Week	Movement	Sets x Reps	Intensity	Movement	Sets x Reps	Intensity	Movement	Sets x Reps	Intensity
1	Leg Press	5 x 10-15	@ 65% 1RM	Bench Press	5 x 10-12	@ 60% 1RM	Leg Press	5 x 10-15	@ 70% 1RM
	RDL	4 x 10	Up to RPE ~6-8	Seated DB Overhead Press	4 x 10-12	Up to RPE ~6-8	RDL	4 x 10	Up to RPE ~6-8
	Knee Extensions	3 x 12	@ 65% 1RM	BB Rows	4 x 12	Up to RPE ~6-8	Knee Extensions	3 x 12	@ 67.5% 1RM
	SL Sit Ups	3 x 15	Unweighted	DB Triceps Extension	3 x 15	Up to RPE ~6-8	DB Biceps Curl	3 x 15	Up to RPE ~6-8
2	Bench Press	5 x 10-12	@ 62.5% 1RM	Leg Press	5 x 10	@ 72.5% 1RM	Leg Press	5 x 10	@ 75% 1RM
	Incline DB Bench Press	4 x 8	Up to RPE ~6-8	BB Step Back Lunge	4 x 15	Up to RPE ~6-8	BB Step Back Lunge	4 x 16	Up to RPE ~6-8
	Chest Supported DB Row	4 x 12	Up to RPE ~6-8	Knee Extensions	3 x 10	@ 70% 1RM	Knee Extensions	3 x 10	@ 75% 1RM
	DB Triceps Extension	3 x 15	Up to RPE ~6-8	Single Arm DB Row	3 x 15 ea	Up to RPE ~6-8	Single Arm DB Row	3 x 15 ea	Up to RPE ~6-8
3	No training - Ultrasound			Leg Press	5 x 10	@ 80% 1RM	Leg Press	4 x 10, 1 x Failure	@ 80% 1RM
				BB Step Back Lunge	4 x 16	Up to RPE ~7-9	BB Hip Thruster	3 x 10	Up to RPE ~7-9
				RDL	3 x 10	Up to RPE ~7-9	Lat Pull Down	4 x 10	Up to RPE ~7-9
				DB Biceps Curl	3 x 15	Up to RPE ~7-9	DB Biceps Curl	3 x 12	Up to RPE ~7-9
4	Bench Press	4 x 8	@ 70% 1RM	Leg Press	5 x 10	@ 82.5% 1RM	Leg Press	4 x 8, 1 x Failure	@ 85% 1RM
	WG Paused Bench Press	4 x 8	@ 60% 1RM	BB Hip Thruster	4 x 10	Up to RPE ~7-9	Rope Pull Through	4 x 8	Up to RPE ~7-9
	CG Bench Press	3 x 8	@ 50% 1RM working up to 8RM	RDL	3 x 10	Up to RPE ~7-9	Knee Extensions	4 x 8	@ 72.5% 1RM
	DB Shrugs	4 x 12	Up to RPE ~7-9	DB Biceps Curl	3 x 15	Up to RPE ~7-9	BB Rows	4 x 10	Up to RPE ~7-9
5	1/2 Session - DXA/Ultrasound			Leg Press	5 x 10	@ 85% 1RM working up to 10RM	Paused Leg Press	4 x 8, 1 x Failure	@ 87.5% 1RM
				BB Step Back Lunge	4 x 16	Up to RPE ~8-10	Rope Pull Through	4 x 8	Up to RPE ~8-10
	Bench Press	4 x 8	@ 75% 1RM	SL Deadlift	3 x 10	Up to RPE ~5	Knee Extensions	4 x 8	@ 75% 1RM
	Incline DB Bench Press	4 x 8	Up to RPE ~8-10	DB Biceps Curl	3 x 15	Up to RPE ~8-10	BB Rows	4 x 10	Up to RPE ~8-10
6	Bench Press	4 x 6	@ 80% 1RM	Leg Press	4 x 6	@ 90% 1RM	1RM Testing
	Incline DB Bench Press	4 x 8	Up to RPE ~8-10	Bench Press	4 x 6	@ 85% 1RM
	Seated DB Overhead Press	3 x 8	Up to RPE ~8-10	Chest Supported DB Row	4 x 8	Up to RPE ~8-10
	DB Triceps Extension	3 x 15	Up to RPE ~8-10
7	Speed Leg Press	7 x 3	@ 70% 1RM	Bench Press	7 x 3	@ 70% 1RM	Paused Leg Press	5 x 3	@ 77.5% 1RM
	Knee Extensions	4 x 5	@ 70% 1RM	WG Paused Bench Press	3 x 8	@ 60% 1RM working up to 8RM	BB Step Back Lunge	4 x 12	Up to RPE ~8-10
	RDL	4 x 6	Up to RPE ~8-10	CG Speed Bench Press	4 x 6	@ 50% 1RM working up to 6RM	SL Deadlift	4 x 6	Up to RPE ~6-8
8	Leg Press	5 x 5	@ 85% 1RM	Paused Bench Press	5 x 5	@ 80% 1RM	Leg Press	5 x 5	@ 87.5% 1RM
	Knee Extensions	4 x 6	@ 80% 1RM	CG Bench Press	4 x 6	@ 60% 1RM working up to 8RM	BB Step Back Lunge	4 x 12	Up to RPE ~8-10
	RDL	4 x 6	Up to RPE ~8-10	Chest Supported DB Row	3 x 8	Up to RPE ~8-10	Knee Extensions	3 x 8	@ 87.5% 1RM
	DB Biceps Curl	2 x 15	Up to RPE ~8-10	DB Triceps Extension	3 x 12	Up to RPE ~8-10	Lat Pull Down	3 x 12	Up to RPE ~8-10
9	No training - DXA/Ultrasound			Paused Bench Press	5 x 4	@ 82.5% 1RM	Paused Leg Press	5 x 4	@ 87.5% 1RM
				CG Bench Press	4 x 6	@ 65% 1RM	Knee Extensions	4 x 6	@ 82.5% 1RM
				BB Rows	3 x 8	Up to RPE ~8-10	SL Deadlift	4 x 8	Up to RPE ~8-10
				DB Triceps Extension	3 x 12	Up to RPE ~8-10	DB Overhead Press	2 x 8	Up to RPE ~8-10
10	Leg Press	4 x 4	@ 90% 1RM	Paused Bench Press	6 x 4	@ 85% 1RM	Paused Leg Press	4 x 3	@ 90% 1RM
	BB Hip Thrusters	4 x 6	Up to RPE ~8-10	CG Bench Press	4 x 6	@ 70% 1RM	Knee Extensions	4 x 5	@ 85% 1RM
	RDL	4 x 6	Up to RPE ~8-10	BB Rows	4 x 8	Up to RPE ~8-10	SL Deadlift	4 x 8	Up to RPE ~8-10
	DB Biceps Curl	3 x 10	Up to RPE ~8-10				Lat Pull Down	3 x 8	Up to RPE ~8-10
11	Leg Press	3 x 3	@ 92.5% 1RM	Paused Bench Press	3 x 2	@ 90% 1RM	Leg Press	3 x 2	@ 95% 1RM
	Knee Extensions	3 x 5	@ 87.5% 1RM	CG Bench Press	1 x 10, 1 x 8, 1 x 6, 1 x 4	@ ~55%, ~62.5%, ~70%, ~75% 1RM	SL Deadlift	3 x 6	Up to RPE ~8-10
	RDL	3 x 8	Up to RPE ~8-10				DB Shrugs	4 x 10	Up to RPE ~8-10
	Single Arm DB Row	3 x 15 ea	Up to RPE ~8-10	Chest Supported DB Row		Up to RPE ~8-10	DB Biceps Curl	2 x 15	Up to RPE ~8-10
12	Leg Press	2 x 2	@ 97.5%	Paused Bench Press	2 x 2	@ 90% 1RM	Leg Press	5 x 5	@ 90% 1RM
	BB Hip Thrusters	3 x 5	Up to RPE ~8-10	CG Bench Press	1 x 8, 1 x 6, 1 x 4, 1 x 2	@ ~62.5%, ~70%, ~75%, ~77.5% 1RM	Knee Extensions	3 x 8	@ 85% 1RM
	Knee Extensions	3 x 4	@ 90% 1RM				BB Step Back Lunge	3 x 12	Up to RPE ~8-10
	Single Arm DB Row	2 x 15 ea	Up to RPE ~8-10	BB Rows	5 x 6	Up to RPE ~8-10
Overview of 12-week endurance training program. Abbreviations: MAP, maximum aerobic power; HIIT, high-intensity interval training, DXA, dual-energy X-ray absorptiometry.
	Session Outlines									Session
	Session Descriptor	Work Interval	Rest Interval	Work Power % MAP	Rest Power % MAP	Repeats		Week		1	2	3
	Hill Simulation	8 min	-	0.4	-	-		1		Hill Simulation	8 x 2.5	Hill Simulation
		5 min	-	0.525	-	-		2		8 x 2.5	Hill Simulation	8 x 2.5
		3 min	-	0.625	-	-		3		No training - Biopsy/Ultrasound	Hill Simulation	10 x 2.5
		3 min	-	0.7	-	-		4		6 x 5	Hill Simulation +5%	6 x 5
		5 min	-	0.25	-	-		5		1/2 Session - DXA/Ultrasound: 4 x 5	Hill Simulation +10%	7 x 5
		10 s	-	0.4	-	-		6		Hill Simulation +15%	Steady State	VO2peak Test
		10 s	-	0.5	-	-		7		Hill Simulation	8 x 5	Hill Simulation
		10 s	-	0.6	-	-		8		HIIT A	Hill Simulation	HIIT A
		10 s	-	0.7	-	-		9		No training - Biopsy/Ultrasound	Hill Simulation	HIIT A
		10 s	-	0.8	-	-		10		Hill Simulation +5%	Steady State	Hill Simulation +5%
		10 s	-	0.9	-	-		11		HIIT B	Hill Simulation +10%	HIIT B
		30 s	-	1	-	-		12		HIIT B	Hill Simulation +10%	HIIT B
		10.5 min	-	25-40%	-	-
	8 x 2.5	2.5 min	1 min	0.7	0.4	8
	10 x 2.5	2.5 min	1 min	0.7	0.4	10
	4 x 5	5 min	1 min	0.7	0.4	4
	6 x 5	5 min	1 min	0.7	0.4	6
	7 x 5	5 min	1 min	0.7	0.4	7
	8 x 5	5 min	1 min	0.7	0.4	8
	HIIT Session A	10 s	50 s	1	0.4	6
		60 s	60 s	1	0.4	1
		20 s	40 s	1	0.4	3
		-	4 min	-	0.4	-
	Repeat all parts 2x after 4 min rest
	HIIT Session B	5 min	1 min	0.7	0.4	3
		10 s	50 s	1	0.4	6
		60 s	60 s	1	0.4	1
		20 s	40 s	1	0.4	3
		-	4 min	-	0.4	-
	Repeat all 100% efforts 2x after 4 min rest
	Steady State	45 min	-	0.5	-	-
