# Supplementary material for: Transcriptomic analysis reveals the impact of concurrent, resistance, and endurance training on skeletal muscle
Source: PLoS One. 2026 Feb 4;21(2):e0340309. doi: 10.1371/journal.pone.0340309 (PMC12871994; doi:10.1371/journal.pone.0340309)
Supplement: S2 Table — (XLSX) [file pone.0340309.s002.xlsx]

## Sheet: S2 Table
ID	Group	Age	Height	Mass1	Mass2	BMI1	BMI2	leg press1	leg press2	KE1	KE2	VO2peak1	VO2peak2	MAP1	MAP2	Wingate peak power1	Wingate peak power2	LBM1	LBM2	FM1	FM2
CSCS 6	CET	30	1.68	69.9	75.1	24.8	26.6	212.5	300	90	135	2.59	3.27	195	248	817	781	50.1	53.5	17.3	19
CSCS 9	CET	22	1.8	77.4	83.9	23.9	25.9	350	370	140	165	3.63	3.95	248	287	881	891	60	64.6	14.9	17.3
CSCS 14	CET	26	1.82	93.2	98	28.1	29.6	330	450	190	205	4.62	4.81	368	397	1117	1124	69.1	72.2	20.3	22.1
CSCS 26	CET	20	1.87	74.4	79.9	21.2	22.8	180	250	100	175	3.13	3.52	236	288	655	908	62.8	65.1	9.1	12.3
CSCS 28	CET	25	1.73	84.2	84.3	28	28.2	230	275	70	125	2.98	3.39	221	261	853	853	58.9	61.2	22.9	20.7
CSCS 29	CET	29	1.78	94.5	90.4	29.7	28.5	330	325	145	210	3.24	3.5	245	299	981	924	61.5	61.6	29.9	25.9
CSCS 8	END	21	1.86	79.2	84.2	22.9	24.3	205	250	112.5	130	3.61	3.8	276	311	857	926	61.9	63.9	14.1	17.2
CSCS 13	END	29	1.79	71.8	72.9	22.4	22.8	310	320	112.5	115	3.46	4.07	288	342	760	840	55.9	56.8	13.2	13.4
CSCS 20	END	18	1.75	77.2	76.3	25.3	24.9	200	185	95	120	3.01	3.49	218	263	632	631	54	56.1	20.3	18
CSCS 24	END	21	1.77	73.6	76.6	23.5	24.5	260	270	115	135	3.95	4.04	288	335	993	1112	61.2	63.6	10.6	11.3
CSCS 25	END	18	1.84	82.3	85.9	24.3	25.4	210	235	130	160	3.85	4.79	286	359	985	1026	63.2	66.6	16.1	16.2
CSCS 30	END	22	1.75	61.7	64.6	20.1	21.1	250	245	90	110	3.17	3.44	244	268	603	684	49.6	52.1	9.8	10.2
CSCS 2	RES	18	1.76	66.1	67.9	21.3	21.9	142.5	225	100	125	3.4	3	248	229	661	755	52.1	52.7	11.2	13.3
CSCS 16	RES	27	1.99	93.4	98.9	23.6	25	280	320	120	165	4.5	4.42	385	365	1039	1100	70.6	71.5	18	22
CSCS 19	RES	19	1.81	66.6	72.2	20.4	22	205	295	90	145	3.5	3.39	252	234	699	840	55.5	58.7	8.2	11.1
CSCS 27	RES	21	1.78	66.5	67.7	20.9	21.4	175	260	80	155	3.37	3.36	245	243	718	924	54.7	57.8	9.5	8.2
CSCS 31	RES	18	1.72	78.2	83.4	26.5	28.2	340	370	145	180	2.35	2.74	186	179	957	1052	56	59.4	18.7	20.6
CSCS 32	RES	23	1.91	83.9	86	23	23.6	310	370	135	210	4.16	3.93	330	322	1131	1274	71.3	73.7	9.8	10
note: 1=pre, 2=post;
